# Supplementary material for: Temperature Response of Planktonic Microbiota in Remote Alpine Lakes
Source: Front Microbiol. 2019 Jul 31;10:1714. doi: 10.3389/fmicb.2019.01714 (PMC6685043; doi:10.3389/fmicb.2019.01714)
Supplement: Supplementary file 2 [file Data_Sheet_2.xlsx]

## Sheet: Table. 2a Pearson_early
Supplementary Table 2a. Pearson correlaton in the early-blooming season
	Altitude	Lake.area	Max.depth	ICD	CiA	CiS	MAWT	YAWT	WAS	WT	Cond.	pH	Alkalinity	Nitrate	Sulfate	Cl	Ammonium	Na	K	Mg	Ca	Mg.Ca	TP	DOC	DN	DRSi	Chla	Bacteria count	Cyanobacteria count
Altitude	1	0.2	0.8***	0.58***	0.49**	0.74***	0.11	-0.37*	0.14	0.05	-0.23	-0.51**	-0.28	-0.83***	0.27	-0.19	0.14	-0.75***	-0.11	0.3	-0.44*	-0.29	-0.25	0.34•	0	-0.76***	-0.23	0.36•	-0.07
Lake•area		1	0.02	0.13	0.23	0.2	0.68***	0.04	0.87***	0.68***	-0.05	-0.37*	-0.02	-0.47**	-0.05	0.11	0.52**	-0.46*	-0.36*	0	-0.04	-0.04	0.2	0.9***	-0.46*	-0.66***	0.81***	0.31	0.72***
Max•depth			1	0.57**	0.45*	0.72***	-0.15	-0.32•	0.09	-0.18	0.38*	0	0.32•	-0.88***	0.79***	0.23	0.24	-0.24	-0.58***	0.81***	0.16	0.31•	0.1	0.36*	0.12	-0.62***	-0.01	0.69***	0.1
ICD				1	-0.29	0.96***	0.13	0.05	-0.02	0.14	0	-0.13	-0.06	-0.58***	0.34•	-0.03	-0.24	-0.38*	-0.29	0.33•	-0.17	-0.06	0.46*	0.29	0.31	-0.25	0.05	0.25	0.03
CiA					1	-0.03	0.12	-0.37*	0.5**	0.06	0.07	-0.24	0.08	-0.53**	0.22	0	0.6***	-0.35•	-0.18	0.28	0.01	0.07	-0.6***	0.37*	-0.56**	-0.75***	0.1	0.46*	0.16
CiS						1	0.17	-0.05	0.11	0.16	0.02	-0.2	-0.04	-0.75***	0.41*	-0.03	-0.09	-0.49**	-0.36•	0.42*	-0.17	-0.05	0.31•	0.4*	0.17	-0.47**	0.06	0.38•	0.08
MAWT							1	0.53**	0.68***	0.99***	-0.19	-0.49**	-0.15	-0.26	-0.28	0.17	0.46*	-0.48**	0.03	-0.24	-0.13	-0.16	0.13	0.53**	-0.42*	-0.46*	-0.03	-0.03	0.11
YAWT								1	0.09	0.57***	0.2	-0.14	0.23	0.19	-0.11	0.32•	-0.17	0.14	0.06	-0.12	0.3	0.22	0.33•	0	0.14	0.24	-0.15	-0.42*	-0.21
WAS									1	0.69***	0.15	-0.2	0.19	-0.49**	0.07	0.2	0.67***	-0.35•	-0.46**	0.14	0.17	0.17	0.03	0.89***	-0.73***	-0.72***	0.8***	0.51**	0.67***
WT										1	-0.14	-0.45*	-0.1	-0.23	-0.26	0.17	0.44*	-0.42*	-0.01	-0.23	-0.07	-0.11	0.18	0.54**	-0.44*	-0.42*	0.02	0	0.14
Cond•											1	0.66***	1***	-0.24	0.85***	0.75***	0.31•	0.68***	-0.83***	0.85***	0.97***	1***	0.55**	0.26	0.1	0.01	0.43	0.68***	0.4*
pH												1	0.66***	0.26	0.48**	0.53**	0.1	0.83***	-0.46*	0.45*	0.69***	0.67***	0.44*	-0.19	0.14	0.46*	0.42	0.51**	0.32
Alkalinity													1	-0.21	0.81***	0.76***	0.33•	0.69***	-0.81***	0.81***	0.99***	1***	0.53**	0.28	0.06	0.02	0.47•	0.66***	0.43*
Nitrate														1	-0.61***	-0.21	-0.42*	0.5**	0.59***	-0.65***	-0.05	-0.19	-0.11	-0.72***	0.11	0.88***	-0.3	-0.69***	-0.36•
Sulfate															1	0.6***	0.29	0.35•	-0.86***	1***	0.7***	0.81***	0.46*	0.33•	0.19	-0.28	0.29	0.76***	0.3
Cl																1	0.51**	0.5**	-0.59***	0.59***	0.76***	0.76***	0.58***	0.25	0.22	-0.05	0.84***	0.45*	0.41*
Ammonium																	1	-0.03	-0.43*	0.32•	0.31•	0.33•	0.08	0.56**	-0.56**	-0.6***	0.2	0.6**	0.36•
Na																		1	-0.28	0.3	0.77***	0.71***	0.44*	-0.36*	0.28	0.68***	0.1	0.11	0.04
K																			1	-0.88***	-0.73***	-0.81***	-0.57**	-0.67***	0.11	0.39*	-0.69**	-0.88***	-0.68***
Mg																				1	0.7***	0.8***	0.43*	0.39*	0.13	-0.34•	0.32	0.79***	0.33
Ca																					1	0.99***	0.54**	0.2	0.05	0.13	0.46•	0.58**	0.42*
Mg•Ca																						1	0.54**	0.26	0.07	0.03	0.45	0.66***	0.42*
TP																							1	0.27	0.35•	0.2	0.89***	0.31	0.31
DOC																								1	-0.44*	-0.78***	0.85***	0.63***	0.79***
DN																									1	0.47**	-0.3	-0.41*	-0.26
DRSi																										1	-0.35	-0.61***	-0.42*
Chla																											1	0.39	0.98***
Bacteria count																												1	0.54**
Cyanobacteria count																													1
1. “***” means p < 0.005, “**” means p < 0.01, “*” means p < 0.05, “+” means p < 0.1, and “.” means p < 0.5.
2. ICD means Ice Cover Duration, CiA means Circulation in Autumnm, CiS means Circulation in Spring; MAWT means monthly average water temperature, YAWT means yearly average water temperature, WAS means average water temperature from CiS to sampling date, WT means daily average water temperature, respectively;
3. Cond means conductivity, TP means total phosphorus, DOC means dissolved organic carbon, DN means dissolved nitrogen, DRSi means dissolved reactive silica.

## Sheet: Table. 2b Pearson_late
Supplementary Table 2b. Pearson correlaton in the late-blooming season
	Altitude	Lake.area	Max.depth	ICD	CiA	CiS	MAWT	YAWT	WAS	WT	Cond.	pH	Alkalinity	Nitrate	Sulfate	Cl	Ammonium	Na	K	Mg	Ca	Mg.Ca	TP	DOC	DN	DRSi	Chla	Bacteria Count	Cyanobacteria Count
Altitude	1	0.22	0.77***	0.65**	0.35	0.77***	0.42•	-0.3	0.32	0.49*	-0.32	-0.12	-0.37	-0.75***	0.14	-0.82***	-0.51*	-0.83***	0.03	0.19	-0.51*	-0.39•	0.31	0.56*	-0.36	-0.72***	0.31	0.37	0.03
Lake•area		1	0.11	0.27	0.17	0.32	0.27	-0.06	0.81***	0.63**	0.06	0.31	0.07	-0.58**	0.06	-0.03	-0.28	-0.43•	-0.41•	0.13	0.04	0.06	0.41•	0.76***	-0.59**	-0.73***	0.69***	0.63**	0.72***
Max•depth			1	0.58**	0.38•	0.7***	0.42•	-0.27	0.36	0.52*	0.33	0.37	0.27	-0.84***	0.73***	-0.37	-0.4•	-0.35	-0.5*	0.76***	0.11	0.25	0.32	0.39•	-0.11	-0.65**	0.45*	0.68***	0.16
ICD				1	-0.33	0.98***	0.29	-0.22	0.33	0.55*	-0.07	0.13	-0.12	-0.67**	0.26	-0.63**	-0.74***	-0.44*	-0.24	0.25	-0.25	-0.15	0.61**	0.17	0.02	-0.42•	0.55*	0.3	0.04
CiA					1	-0.11	0.46*	0.1	0.37	0.32	0.11	0.01	0.12	-0.37	0.19	-0.05	0.08	-0.32	-0.14	0.29	0.09	0.14	-0.43•	0.49*	-0.53*	-0.61**	0	0.35	0.27
CiS						1	0.41•	-0.21	0.44•	0.65**	-0.04	0.14	-0.1	-0.79***	0.32	-0.67**	-0.76***	-0.54*	-0.28	0.33	-0.24	-0.13	0.54*	0.29	-0.11	-0.58**	0.58**	0.39•	0.11
MAWT							1	0.42•	0.74***	0.85***	0.14	0.13	0.15	-0.58**	0.21	-0.33	-0.24	-0.35	-0.32	0.29	0.09	0.14	-0.32	0.16	0.06	-0.56**	0	0.27	0.39•
YAWT								1	0.29	0.31	0.18	-0.03	0.23	0.11	-0.14	0.18	0.07	0.1	-0.14	-0.1	0.29	0.23	-0.73***	-0.44•	0.26	0.09	-0.46*	-0.35	-0.25
WAS									1	0.93***	0.29	0.42•	0.3	-0.75***	0.3	-0.1	-0.29	-0.38•	-0.61**	0.39•	0.25	0.29	0.07	0.54*	-0.3	-0.8***	0.48*	0.64**	0.68**
WT										1	0.24	0.36	0.24	-0.83***	0.34	-0.3	-0.45*	-0.44•	-0.57**	0.42•	0.16	0.22	0.04	0.39•	-0.15	-0.78***	0.43•	0.53*	0.48*
Cond•											1	0.78***	1***	-0.25	0.87***	0.67**	0.08	0.62**	-0.9***	0.86***	0.97***	0.99***	0	-0.14	0.29	-0.06	0.31	0.55*	0.32
pH												1	0.78***	-0.47*	0.75***	0.41•	0.26	0.42•	-0.88***	0.76***	0.73***	0.77***	0.2	0.06	0.22	-0.22	0.41•	0.65**	0.4•
Alkalinity													1	-0.22	0.83***	0.7***	0.13	0.64**	-0.89***	0.83***	0.99***	1***	-0.06	-0.16	0.29	-0.04	0.28	0.52*	0.32
Nitrate														1	-0.56*	0.41•	0.46*	0.53*	0.6**	-0.63**	-0.07	-0.19	-0.36	-0.6**	0.31	0.89***	-0.63**	-0.77***	-0.42•
Sulfate															1	0.31	-0.14	0.31	-0.86***	0.99***	0.73***	0.82***	0.26	0.1	0.18	-0.31	0.49*	0.74***	0.32
Cl																1	0.42•	0.78***	-0.41•	0.27	0.79***	0.72***	-0.14	-0.22	0.22	0.38•	0.01	0.12	0.19
Ammonium																	1	0.49*	0.1	-0.14	0.21	0.14	-0.45*	-0.26	0.3	0.44•	-0.59**	-0.19	-0.04
Na																		1	-0.3	0.25	0.72***	0.66**	-0.2	-0.66**	0.58**	0.69***	-0.19	-0.15	-0.05
K																			1	-0.89***	-0.82***	-0.88***	-0.19	-0.14	-0.09	0.41•	-0.56*	-0.76***	-0.49*
Mg																				1	0.72***	0.81***	0.22	0.16	0.1	-0.4•	0.5*	0.78***	0.36
Ca																					1	0.99***	-0.14	-0.23	0.31	0.07	0.19	0.41•	0.3
Mg•Ca																						1	-0.07	-0.15	0.28	-0.03	0.26	0.51*	0.33
TP																							1	0.47*	-0.19	-0.24	0.77***	0.52*	0.32
DOC																								1	-0.78***	-0.82***	0.62**	0.7***	0.62**
DN																									1	0.65**	-0.47*	-0.32	-0.3
DRSi																										1	-0.61**	-0.72***	-0.53*
Chla																											1	0.75***	0.55*
Bacteria count																												1	0.73***
Cyanobacteria count																													1
1. “***” means p < 0.005, “**” means p < 0.01, “*” means p < 0.05, “+” means p < 0.1, and “.” means p < 0.5.
2. ICD means Ice Cover Duration, CiA means Circulation in Autumnm, CiS means Circulation in Spring; MAWT means monthly average water temperature, YAWT means yearly average water temperature, WAS means average water temperature from CiS to sampling date, WT means daily average water temperature, respectively;
3. Cond means conductivity, TP means total phosphorus, DOC means dissolved organic carbon, DN means dissolved nitrogen, DRSi means dissolved reactive silica.
